# Supplementary material for: Oral Health-Related Quality of Life (OHRQoL), Pain and Side Effects in Adults Undergoing Different Orthodontic Treatment Modalities: A Systematic Review and Meta-Analysis
Source: Healthcare (Basel). 2025 Dec 18;13(24):3317. doi: 10.3390/healthcare13243317 (PMC12732480; doi:10.3390/healthcare13243317)
Supplement: Supplementary file 1 [file healthcare-13-03317-s001.zip]

Archive with 1 entries (1 files):
- healthcare-3999453-supplementary.pdf
